# Supplementary material for: Concentration and geospatial modelling of Health Development Offices’ accessibility for the total and elderly populations in Hungary
Source: BMC Public Health. 2025 Apr 21;25:1466. doi: 10.1186/s12889-025-22392-1 (PMC12010592; doi:10.1186/s12889-025-22392-1)
Supplement: Supplementary file 1 — Supplementary Material 1. [file 12889_2025_22392_MOESM1_ESM.zip]

Archive with 36 entries (36 files):
- Curve_estimation_elderly_without_outlier.pdf
- Curve_estimation_elderly_without_outlier.spv
- Curve_estimation_total_population.pdf
- Curve_estimation_total_population.spv
- Curve_estimation_without_outlier.pdf
- Curve_estimation_without_outlier.spv
- Data_HDOs_population.sav
- Data_HDOs_population_without_outliers.sav
- Data_of_demography.xlsx
- Dot_HDO_elderly_population.pdf
- Dot_HDO_elderly_population.spv
- Dot_HDO_elderly_population_without_outliers.pdf
- Dot_HDO_elderly_population_without_outliers.spv
- Dot_HDO_total_population.pdf
- Dot_HDO_total_population.spv
- Dot_HDO_total_population_without_outliers.pdf
- Dot_HDO_total_population_without_outliers.spv
- Entropy_Index.xlsx
- Geo_coordinates_and_names_of_Hungarian_Health_Development_Offices.csv
- Gini_Index.xlsx
- HDO_Buffers.gpkg
- HDOs_GeoCoordinates.gpkg
- Heatmap.gpkg
- Herfindahl_Hirschman_Index.xlsx
- Lorenz_curve.xlsx
- LQ_Index.xlsx
- Number_of_HDOs.xlsx
- Pearson_Correlation_populations_HDOs_number.pdf
- Pearson_Correlation_populations_HDOs_number.spv
- Pearson_Correlation_populations_HDOs_number_without_outliers.pdf
- Pearson_Correlation_populations_HDOs_number_without_outliers.spv
- Regression_and_outliers_ values.pdf
- Regression_correlation.xlsx
- Short_Description_of Data_Analysis.pdf
- Standardized_data.xlsx
- Statistical_formulas.pdf
