# Supplementary material for: Concentration and geospatial modelling of Health Development Offices’ accessibility for the total and elderly populations in Hungary
Source: BMC Public Health. 2025 Apr 21;25:1466. doi: 10.1186/s12889-025-22392-1 (PMC12010592; doi:10.1186/s12889-025-22392-1)
Supplement: Supplementary file 1 — Supplementary Material 1. [file 12889_2025_22392_MOESM1_ESM.zip › Data_of_demography.xlsx]

## Sheet: Data_of_demography
The Hungarian resident population by age group, county, and region
		Years
Territorial Unit		2001	2002	2003	2004	2005	2006	2007	2008	2009	2010	2011	2012	2013	2014	2015	2016	2017	2018	2019	2020	2021	2022
Name	Level
Aged 0 - 14 years old
Budapest	capital city, regiona	226546	220122	216533	212777	210835	210797	210871	212663	215102	218563	222948	218182	223627	229221	234608	237295	237449	236591	235642	234051	228375	223270
Pest	county, regionb	189764	191621	193378	195735	197059	198534	200563	202415	204521	206109	205518	200791	201354	201757	203396	204809	208044	211624	215306	218921	221637	224689
Fejér	county	74418	72917	71480	70169	68886	67300	65912	64702	63709	62833	61916	60747	60527	60418	60218	60849	60432	60574	60739	60901	61211	61479
Komárom-Esztergom	county	53788	52640	51620	50530	49783	48774	47873	47153	46630	46000	45384	44023	43720	43449	43472	43404	43567	43600	43925	44125	44119	44079
Veszprém	county	62531	60708	58610	57379	55829	54443	52885	51760	50759	50122	48885	48685	48035	47740	47628	47602	47724	47646	47528	47367	47440	47194
Győr-Moson-Sopron	county	69288	68123	67864	67008	66181	65616	65278	65018	65075	65056	64851	63540	64223	64805	65661	66506	67228	68452	69716	70819	71889	72205
Vas	county	43431	42535	41497	40549	39573	38687	37800	36993	36285	35483	34559	34056	33678	33612	33498	33427	33448	33550	33682	33846	33911	33874
Zala	county	46955	45815	44462	43236	42061	40897	39922	38966	38408	37480	36651	36513	35983	35544	35447	35152	34917	34753	34610	34395	33891	33517
Baranya	county	65908	64578	63360	61944	60954	59662	58576	57572	56520	55645	54691	53211	52408	51978	51555	50994	50471	50191	49745	49315	48940	48177
Somogy	county	56790	55564	54685	53694	52443	51004	49779	48380	47075	45972	44863	44867	43991	43168	42708	41947	41539	41137	40795	40444	40531	40219
Tolna	county	42535	41283	40425	39361	38305	36973	35739	34644	33736	33088	32193	32052	31584	31246	31072	30779	30591	30249	30093	29837	29676	29536
Borsod-Abaúj-Zemplén	county	142631	139457	136539	133105	129639	126009	122651	119224	116599	113544	110659	110879	108156	106083	104858	103408	102783	102166	101588	101307	101147	100044
Heves	county	53503	52660	51788	50873	50107	49369	48403	47331	46527	45544	44603	44887	43914	43308	43077	42651	42283	42207	42048	41909	41820	41732
Nógrád	county	37054	36442	35848	35229	34436	33572	32712	31813	30986	30087	29181	29029	28439	27852	27498	26986	26785	26462	26026	25844	25976	25864
Hajdú-Bihar	county	102844	100975	99341	97485	95649	93511	91339	89415	87742	86324	84255	83803	82399	81445	80968	80193	79775	79373	79208	79200	79300	79399
Jász-Nagykun-Szolnok	county	73914	72316	70815	69109	67486	65491	63569	61963	60609	59193	57702	57766	56652	55961	55504	54904	54573	54246	54153	53856	53659	53060
Szabolcs-Szatmár-Bereg	county	120447	118049	115813	113199	110985	108529	106348	103817	101369	98810	95867	96561	94058	92212	91406	90558	90051	88932	87812	86835	86294	85345
Bács-Kiskun	county	93876	91878	90053	87909	85967	83748	81948	80167	78880	77516	75863	75212	74422	73861	73516	73048	72581	72446	72575	72518	72705	72367
Békés	county	66711	64921	63170	61526	59560	57864	55886	53939	52156	50641	48939	49346	48190	47145	46290	45538	44554	43623	42993	42430	41769	41477
Csongrád-Csanád	county	69063	67509	66407	65300	63959	62663	61600	60867	59920	58846	57682	56140	55505	55011	54806	54398	54070	54094	53555	53416	52943	52641
Aged 15–64 years old
Budapest	capital city, regiona	1219448	1208914	1194968	1185614	1179709	1179267	1175679	1176808	1180659	1182590	1188004	1184048	1181572	1179488	1182393	1177462	1167177	1161897	1157789	1149072	1128144	1118739
Pest	county, regionb	741430	754795	766316	780336	795165	804283	817228	829035	840180	849471	853765	833755	832917	829550	827106	828177	831892	838010	844371	850783	855794	865509
Fejér	county	295874	297218	297194	297840	298481	298474	299292	299202	298987	297884	297041	294386	292342	289333	285967	284377	280882	279871	278903	277084	274787	273444
Komárom-Esztergom	county	219803	220374	219491	220346	220131	219612	220248	219739	219566	217473	216695	210514	208587	206201	203819	201829	200096	199417	199578	199739	197305	195512
Veszprém	county	259311	259633	256857	256225	255179	254219	253618	251792	250824	248874	247411	244582	241843	238727	235333	231824	228497	226615	225034	222907	220506	217876
Győr-Moson-Sopron	county	301745	303492	306586	307882	307986	309492	310111	310929	312746	312995	314083	309866	311028	311056	310888	311017	310539	311916	314373	316505	318211	317788
Vas	county	184698	185073	184809	184528	184107	183782	183252	182102	181510	180098	179314	178090	176939	175537	174128	172951	171122	170405	169494	168360	166299	165710
Zala	county	205578	205063	205033	204885	204432	203941	203529	202034	200805	199293	198191	195189	193367	190698	187507	184578	181393	178550	175793	172828	169609	167685
Baranya	county	281500	280390	279390	278046	276417	275289	275561	274200	273240	272229	270986	261619	257974	254197	250558	246874	243791	241350	237477	234247	230495	228078
Somogy	county	229096	229004	228443	227588	226510	225428	224740	222091	220364	219296	217764	217828	216968	214101	209870	206308	203091	200064	196910	193554	192002	189300
Tolna	county	170623	170388	169740	168987	167945	166591	165660	163893	162164	160027	158393	159324	157526	155156	152473	149611	147151	144711	142153	139127	136193	133738
Borsod-Abaúj-Zemplén	county	502438	500199	497507	493956	490797	487903	483960	477615	471639	465556	461172	466081	461747	455964	448877	441896	435113	428836	422001	414503	408893	403283
Heves	county	220277	219957	218939	218462	217826	216642	216052	214079	212216	209807	207527	208163	205949	202965	199940	197435	194854	193144	191311	188840	186537	184467
Nógrád	county	149465	148864	148081	147167	146269	145240	144045	141780	139810	137755	135852	137123	135445	133297	130905	128902	127117	125490	123721	121962	120596	118865
Hajdú-Bihar	county	374902	375534	375679	375681	375963	375523	375470	374783	374004	373666	373893	376165	374177	371392	367646	364165	359980	357016	353309	349484	346687	343588
Jász-Nagykun-Szolnok	county	281410	280687	279333	277908	276673	274467	272586	269486	266246	262960	260611	263827	261062	257848	253945	250010	246885	244086	241658	237282	232859	229449
Szabolcs-Szatmár-Bereg	county	393490	393465	393557	393354	393339	392496	392379	390302	387121	384515	382857	391636	391282	389094	388798	388269	385810	381403	375216	369269	364166	357702
Bács-Kiskun	county	369340	368989	368455	367823	368114	367062	366814	365196	362453	360411	358212	355289	352972	349276	344842	341463	337042	333847	330369	326211	321941	319046
Békés	county	268301	267188	265850	263996	262248	260221	258279	254594	250919	247279	244642	245896	242863	239046	234863	230554	226265	222337	218232	213559	209161	204948
Csongrád-Csanád	county	294592	293598	293201	292911	292962	292494	292883	293044	292636	291806	290964	282340	279698	276812	274295	271756	267773	265525	263366	260640	256688	253773
Aged 65–X years old
Budapest	capital city, regiona	313215	310533	307841	306918	306799	308042	309578	312826	316449	320403	322733	325265	330512	335956	340617	344650	348078	351246	358855	367093	367317	364842
Pest	county, regionb	140704	143062	145718	148324	151405	154747	158759	163570	168589	174300	178278	178777	183901	189441	195613	201555	207436	212230	219197	227398	232371	234838
Fejér	county	57823	58787	59735	60570	61431	62558	63507	64668	65599	66699	67163	66794	68217	69755	71466	73261	74901	76246	78070	80618	82703	83632
Komárom-Esztergom	county	43407	44096	44404	45010	45630	46397	46915	47757	48254	48958	49332	49327	50144	51027	51819	52681	53718	54437	55704	57131	58348	58858
Veszprém	county	53775	54237	54280	54915	55547	56347	57203	58068	58804	59811	60277	60531	61287	62540	63686	64876	66280	67164	68755	70883	73167	74221
Győr-Moson-Sopron	county	63176	63641	64596	65248	65755	66498	67278	68437	69212	70384	71033	71529	73061	74457	76089	77694	79577	81150	83055	85817	88181	89354
Vas	county	41020	40983	41123	41265	41549	41892	42199	42782	43155	43783	43815	44069	44677	45431	46371	47311	48539	49350	50375	51931	53284	53845
Zala	county	47963	48234	48358	48584	48704	49337	49992	50678	50991	51818	52201	51547	52323	53381	54336	55297	56488	57331	58245	60048	61601	63141
Baranya	county	60739	61362	61959	62270	62942	63404	64078	64861	65151	65884	65778	66074	66760	67809	68997	70267	71464	72180	73482	75547	77384	78086
Somogy	county	52044	52231	52573	52783	52849	52967	53977	54553	54758	55310	55320	56083	57137	58243	59506	60860	62068	62601	63724	65952	68412	69267
Tolna	county	38436	38666	38833	38939	39100	39382	39567	39894	39974	40535	40597	40157	40832	41594	42391	43228	44057	44357	45217	46550	47472	47898
Borsod-Abaúj-Zemplén	county	108428	109448	110438	111082	111418	111867	112340	112795	112922	113671	112962	111962	112447	112952	113859	115245	116506	117214	118858	121254	122682	123150
Heves	county	53953	54183	54302	54434	54823	54875	55005	55464	55698	56103	55855	56125	56473	57230	58279	59133	59790	60441	61250	62672	63610	63739
Nógrád	county	35086	35294	35518	35732	35796	36012	36273	36589	36841	37075	36886	36582	36871	37243	37520	38058	38671	38985	39557	40286	41002	40920
Hajdú-Bihar	county	75518	75969	76817	77099	77760	78323	78832	79604	80446	81308	81526	83484	84776	86670	88654	90616	92644	94075	95472	98043	100177	101285
Jász-Nagykun-Szolnok	county	65137	65598	65999	66157	66664	67274	67467	67751	68036	68622	68439	68433	68940	69680	70448	71420	72173	72939	74196	75767	77128	77817
Szabolcs-Szatmár-Bereg	county	76052	76480	76823	77011	77299	77548	77327	76899	76836	77104	76772	77120	78313	80073	82153	84248	86197	88026	89936	92924	94861	96106
Bács-Kiskun	county	84738	85122	85608	85852	86418	87052	87528	88347	89046	90491	90766	91351	92536	93755	95329	96908	98394	99309	100881	103491	105380	106247
Békés	county	66907	66952	67111	67323	67782	67762	68025	68124	68247	68636	68221	67420	68100	69008	69995	70966	71619	72065	73039	74553	75600	76394
Csongrád-Csanád	county	66859	67037	67209	67574	67928	68428	69268	70228	71270	72588	73181	73284	74368	75566	77104	78305	79626	80619	82091	84276	85986	86702
Source: https://www.ksh.hu/stadat_files/nep/hu/nep0035.html
Accessed 04 January 2024.
