# Supplementary material for: Concentration and geospatial modelling of Health Development Offices’ accessibility for the total and elderly populations in Hungary
Source: BMC Public Health. 2025 Apr 21;25:1466. doi: 10.1186/s12889-025-22392-1 (PMC12010592; doi:10.1186/s12889-025-22392-1)
Supplement: Supplementary file 1 — Supplementary Material 1. [file 12889_2025_22392_MOESM1_ESM.zip › Entropy_Index.xlsx]

## Sheet: Entropy_index
Entropy Index (E)					Examined area: Hungary
Aged over 64
County	Population aged over 64	Number of Health Development Offices per 100,000 individuals aged over 64	pi	log10(pi)	pi x log10(pi)
Komarom-Esztergom	59450	0	0	-	-
Nograd	39752	2.5156	0.0207809	-1.68234	0.0349605
Vas	53280	3.75375	0.0310091	-1.50851	0.0467776
Tolna	47275	6.34585	0.0524219	-1.28049	0.0671256
Baranya	79127	5.05516	0.0417598	-1.37924	0.0575969
Gyor-Moson-Sopron	89920	4.4484	0.0367474	-1.43477	0.0527242
Heves	62213	6.42952	0.0531132	-1.2748	0.0677086
Zala	62689	6.3807	0.0527099	-1.27811	0.0673689
Fejer	84452	5.92052	0.0489084	-1.31062	0.0641002
Bekés	74420	8.06235	0.0666016	-1.17652	0.0783578
Csongrad-Csanad	85912	6.98389	0.0576927	-1.23888	0.0714743
Jasz-Nagykun-Szolnok	76506	7.84252	0.0647857	-1.18852	0.0769992
Pest	237294	2.52851	0.0208876	-1.68011	0.0350935
Somogy	68833	8.71675	0.0720075	-1.14262	0.0822774
Veszprem	74461	8.05791	0.066565	-1.17675	0.0783306
Budapest*	353466	1.98039	0.0163596	-1.78623	0.029222
Szabolcs-Szatmar-Bereg	94701	8.44764	0.0697845	-1.15624	0.0806877
Hajdu-Bihar	100544	8.9513	0.0739452	-1.13109	0.0836386
Borsod-Abauj-Zemplen	121464	8.23289	0.0680105	-1.16742	0.0793971
Bacs-Kiskun	105773	10.3996	0.0859095	-1.06596	0.091576
Total	1971532	121.053
* capital city
Source:	Data_of_demography.xlsx	Standardized_data.xlsx		Entropy Index (E):	1.24542
Entropiy Index (E)					Examined area: Hungary
Total population
County	Total population	Number of Health Development Offices per 100,000 individuals (total population)	pi	log10(pi)	pi x log10(pi)
Komarom-Esztergom	301492	0	0	-	-
Nográd	182038	0.549336	0.0213347	-1.67091	0.0356484
Vas	249812	0.800602	0.0310932	-1.50733	0.0468679
Tolna	208044	1.442	0.0560035	-1.25179	0.0701043
Baranya	355315	1.12576	0.0437215	-1.3593	0.0594309
Gyor-Moson-Sopron	471309	0.8487	0.0329612	-1.482	0.0488484
Heves	287533	1.39114	0.0540283	-1.26738	0.0684743
Zala	261803	1.52787	0.0593382	-1.22667	0.0727881
Fejer	419565	1.19171	0.0462828	-1.33458	0.0617681
Bekes	314380	1.90852	0.0741217	-1.13005	0.0837615
Csongrad-Csanad	391207	1.53371	0.0595653	-1.22501	0.0729679
Jasz-Nagykun-Szolnok	356388	1.68356	0.0653848	-1.18452	0.0774498
Pest	1328790	0.451539	0.0175365	-1.75606	0.0307951
Somogy	295316	2.03172	0.0789065	-1.10289	0.087025
Veszprem	338342	1.77335	0.0688722	-1.16196	0.0800265
Budapest*	1671004	0.41891	0.0162693	-1.78863	0.0290998
Szabolcs-Szatmar-Bereg	527968	1.51524	0.0588479	-1.23027	0.0723988
Hajdu-Bihar	520656	1.72859	0.0671337	-1.17306	0.0787518
Borsod-Abauj-Zemplen	624219	1.602	0.0622174	-1.20609	0.0750397
Bacs-Kiskun	494563	2.22419	0.0863813	-1.06358	0.0918735
Total	9599744	25.7485
* capital city
Source:	Data_of_demography.xlsx	Standardized_data.xlsx
				Entropy Index (E):	1.24312
