# Supplementary material for: Concentration and geospatial modelling of Health Development Offices’ accessibility for the total and elderly populations in Hungary
Source: BMC Public Health. 2025 Apr 21;25:1466. doi: 10.1186/s12889-025-22392-1 (PMC12010592; doi:10.1186/s12889-025-22392-1)
Supplement: Supplementary file 1 — Supplementary Material 1. [file 12889_2025_22392_MOESM1_ESM.zip › Geo_coordinates_and_names_of_Hungarian_Health_Development_Offices.csv]

Latitude Longitude Address Name_of_Health_Development_Office
47.99498960728137 22.07259455491459 4651 Baktaloranthaza, Zoldfa ut 10. Baktaloranthazai Egeszsegfejlesztesi Iroda
47.22682508991805 21.543736697211603 4100 Berettyoujfalu, Orban Balazs ter 1. Egeszsegfejlesztesi Iroda Berettyoujfalu
46.74561780393287 17.556569668356193 8640 Fonyod, Szent Istvan u. 27 Egeszsegfejlesztesi Iroda Fonyod
46.494100120078215 19.73534425485108 6120 Kiskunmajsa, Fo utca 66. Egeszsegfejlesztesi Iroda Kiskunmajsa
48.121532474815076 20.791744483755146 3526 Miskolc, Szentpeteri kapu 72-76. Egeszsegfejlesztesi Iroda Miskolc
47.1847942716675 18.40660585488007 8000 Szekesfehervar, Jancsar u. 1. Egeszsegfejlesztesi Iroda Szekesfehervar
46.883047966993246 17.440000726032256 8300 Tapolca, Fo ter 1. Egeszsegfejlesztesi Iroda Tapolca
46.71224345662736 19.849238021123764 6100 Kiskunfelegyhaza, Kossuth L.u.1 Kiskunfelegyhazi Egeszsegfejlesztesi Iroda
47.565707120371854 19.10076556839077 1046 Budapest, Gorgey Artur u. 30 """ujpestiek Egeszsegeert"" Egeszsegfejlesztesi Iroda"
48.473303964672155 21.273565583770463 3895 Gonc, Karolyi Gaspar u. 19-21. Abauj-Hegykoz Egeszsegfejlesztesi Iroda
47.671385964973595 19.683692897230472 3000 Hatvan, Balassi Balint u. 16. Albert Schweitzer - Rendelointezet Egeszsegfejlesztesi Iroda
46.12568484607428 19.33330551066009 6430 Bacsalmas, Hosok tere 14. Bacsalmasi Egeszsegfejlesztesi Iroda
46.17526852669339 18.964280441343213 6500 Baja, Rokus utca 10. Bajai Szent Rokus Korhaz Egeszsegfejlesztesi Iroda
47.03202421074502 18.012935282998193 8220 Balatonalmadi, Petofi S. u. 2-4. Balatonalmadi Egeszsegfejlesztesi Iroda
47.61230336136306 21.340411112568635 4060 Balmazujvaros, Dozsa Gyorgy utca 5-7. Balamazujvarosi Egeszsegfejlesztesi Iroda
47.987241125211945 19.828854454914307 3070 Batonyterenye, ozdi ut 60. Batonyterenye Egeszsegfejlesztesi Iroda
46.767722300845485 21.14064515486246 5630 Bekes, Korosi Csoma Sandor utca 6-14. Bekesi Egeszsegfejlesztesi Iroda
47.49331020959525 18.63253183955255 2060 Bicske, Kossuth utca 15. Bicskei Egeszsegfejlesztesi Iroda
46.29879084658938 18.52614339532664 7150 Bonyhad, Bajcsy Zs. U. 25. Bonyhadi Korhaz es Rendelointezet Egeszsegfejlesztesi Iroda
47.47362251404402 18.823302497222016 2051 Biatorbagy Mester u. 2. Budakeszi Jaras Egeszsegfejlesztesi Iroda
47.17252565230625 19.798989354879595 2700 Cegled, Rakoczi ut 7. Cegledi Egeszsegfejlesztesi Iroda
48.26416751936882 21.891828468420773 3973 Cigand, Fo utca 43. Cigandi Egeszsegfejlesztesi Iroda
47.83693519949242 22.678646310732123 4765 Csenger, Ady Endre ut 20. Csengeri Egeszsegfejlesztesi Iroda
46.70516428995098 20.163566641365364 6640 Csongrad, Gyongyvirag u. 5. Csongradi Egeszsegfejlesztesi Iroda
46.25544149442884 17.101395654841152 8840 Csurgo, Soltra A. utca 14. Csurgoi Egeszsegfejlesztesi Iroda
47.52829619273098 21.58514884140012 4031 Debrecen Posa utca 1. Debrecni Alapellatasi es Egeszsegfejlesztesi Intezet
46.37835139394191 18.131143697175958 7200 Dombovar, Pannonia u.56. Dombovari Egeszsegfejlesztesi Iroda
46.96369898967134 18.94237905487081 2400 Dunaujvaros, Vasmu ut 10. Dunaujvarosi Egeszsegfejlesztesi Iroda
46.920144602890666 18.9777759971986 6087 Dunavecse, Vasut ut 8. Dunavecsei Egeszsegfejlesztesi Iroda
47.9957850854349 22.51263081258503 4900 Fehergyarmat, Damjanich u. 1. Egeszsegfejlesztesi Iroda Fehergyarmati Jaras
47.74758996641743 20.418628841409586 3390 Fuzesabony, Rakoczi ut 36-40. Egeszsegfejlesztesi Iroda Fuzesabony
47.95504205003627 22.316710526077777 4700 Mateszalka, Korhaz u. 2-4. Egeszsegfejlesztesi Iroda Mateszalkai Jaras
47.691018921482225 21.906651485582746 4254 Nyiradony, Kossuth utca 4. Egeszsegfejlesztesi Iroda Nyiradonyi Jaras
47.83558530081874 22.137398483742977 4300 Nyirbator, edesanyak utja 1/a. Egeszsegfejlesztesi Iroda Nyirbatori Jaras
48.405323929962506 20.728177781921374 3752 Szendro, Rakoczi ut 11. Egeszsegfejlesztesi Iroda Szendro
48.32992366582096 21.11748459725874 3860 Encs, Gagarin ut 3. Encsi Egeszsegfejlesztesi Iroda
46.41425821203288 20.31418782785866 6800 Hodmezovasarhely, Dr. Imre Jozsef uca 2. EVP Egeszsegfejlesztesi Iroda Hodmezovasarhely
47.20379688587721 17.63156572604573 8582 Farkasgyepu, Petofi u. 13. Farkasgyepui Egeszsegfejlesztesi Iroda
47.095310339053135 21.20568146837083 5525 Fuzesgyarmat, Kossuth utca 88. Fuzesgyarmati Egeszsegfejlesztesi Iroda
47.67062129139242 17.646940368395303 9024 Gyor, Szent Imre ut 41. Gyori Jarasi Egeszsegfejlesztesi Iroda es Lelki Egeszsegkozpont
46.64976174970683 21.27230532602235 5700 Gyula, Beke sugarut 39. Gyulai Egeszsegfejlesztesi Iroda
47.67053404212412 21.511729681889843 4220 Hajduboszormeny, Kalvin ter 7-9. Hajduboszormenyi Egeszsegfejlesztesi Iroda
47.59368248457953 20.285085870237985 3360 Heves, Fo ut 13 Hevesi Egeszsegfejlesztesi Iroda
47.42398621786565 19.131649768384886 1204 Budapest, Koves u. 1/A Jahn Ferenc Del-Pesti Korhaz es Rendelointezet - Pesterzsebeti Egeszsegfejlesztesi Iroda
46.298132236278285 19.325953252996975 6440 Janoshalma, Petofi Sandor utca 1. Janoshalmi Egeszsegfejlesztesi Iroda
47.49361160897111 19.911273581882273 5100 Jaszbereny, Szelei ut 2 Jaszberenyi Egeszsegfejlesztesi Iroda
47.78389740652333 19.148088970246146 2600 Vac, Argenti Dome ter 1-3 Javorszky odon Korhaz Egeszsegfejlesztesi Iroda
46.53249548365166 18.980615497182367 6300 Kalocsa, Kossuth L. u. 34-36. Kalocsai Egeszsegfejlesztesi Iroda
47.595202674251844 17.02430899722716 9330 Kapuvar, Dr. Lumniczer Sandor u. 10. Kapuvari Egeszsegfejlesztesi Iroda Kapuvar Jaras
47.32460653092694 20.912119839545365 5300 Karcag, Zoldfa utca 48. Karcagi Egeszsegfejlesztesi Iroda
46.90998785866759 19.692105424187385 6000 Kecskemet, Piaristak tere 7. Kecskemeti Egeszsegfejlesztesi Iroda
46.769576753744985 17.251406841368087 8360 Keszthely, Ady utca 2. Keszthelyi Korhaz Egeszsegfejlesztesi Irodaja
46.6222168319807 19.287887270197 6200 Kiskoros, arpad utca 8. Kiskorosi Egeszsegfejlesztesi Iroda
46.434829417802696 19.471498826013434 �6400 Kiskunhalas, Dr. Monszpart Laszlo u. 1. Kiskunhalasi Egeszsegfejlesztesi Iroda
46.47178343100438 19.97784556834471 6760 Kistelek, Kossuth u. 19. Kisteleki Egeszsegfejlesztesi Iroda
46.191469647495374 18.2620941836736 7300 Komlo, Varoshaz ter 18. Komloi Egeszsegfejlesztesi Iroda
46.84183057407943 18.33694921253593 8136 Lajoskomarom, Komaromi u. 1. Lajoskomaromi Egeszsegfejlesztesi Iroda
46.622652662570154 16.535787656702425 8960 Lenti, Kossuth utca 10. Lenti Egeszsegfejlesztesi Iroda
47.384221506713224 21.8917262702291 4281 Letavertes, Baross utca 7. Letavertesi Egeszsegfejlesztesi Iroda
46.21735323015381 20.465581839498938 6900 Mako, Korhaz utca 2. Makoi Egeszsegfejlesztesi Iroda
46.579896363796074 17.40670589718444 8700 Marcali, Szechenyi utca 17-21. Marcali Egeszsegfejlesztesi Iroda
47.82222441193554 20.901695553061177 3450 Mezocsat, Hosok tere 33. Mezocsati Egeszsegfejlesztesi Iroda
46.4067975458977 20.925462670188036 5800 Mezokovacshaza, Hosok tere 6. Mezokovacshazai Egeszsegfejlesztesi Iroda
47.00259069479633 20.62895175146653 5400 Mezotur, Kossuth ut 9-11. Mezoturi Egeszsegfejlesztesi Iroda
47.311390211412295 19.500514283720612 2213 Monorierdo, Szabadsag u. 50/A Monorierdoi Egeszsegfejlesztesi Iroda
46.21730540091643 19.8892470529935 6782 Morahalom, Millenniumi setany 3-5. Morahalmi Egeszsegfejlesztesi Iroda
47.87391252261009 17.269598754909424 9200 Mosonmagyarovar, Regi Vamhaz ter 2-4. Mosonmagyarovari Egeszsegfejlesztesi Iroda
46.23060968457876 17.36078812600491 7500 Nagyatad, Bajcsy-Zs. u. 1. Nagyatadi Korhazi EFI Egeszsegfejlesztesi Iroda
47.87541400133531 21.84558465306344 4320 Nagykallo, Szabadsag ter 13. Nagykalloi Jaras Egeszsegfejlesztesi Iroda
47.950606574574095 21.72942351073699 4400 Nyiregyhaza, Szent Istvan u. 68. Nyiregyhazi Jaras Egeszsegfejlesztesi Iroda
46.55927679744256 20.65869082601864 5900 Oroshaza, Kond utca 59. Oroshazi Egeszsegfejlesztesi Iroda
48.20895771913713 20.291624768418426 3600 ozd, Beke utca 1-3. ozdi Egeszsegfejlesztesi Iroda
47.9265518771181 20.0605393972414 3244 Paradfurdo, Kossuth Lajos utca 221. Paradfurdoi Egeszsegfejlesztesi Iroda
46.064272411331984 18.20009318182234 7633 Pecs, Dr. Veress Endre utca 2. Pecsi Egeszsegfejlesztesi Iroda
47.87255270888527 21.11438043956884 4090 Polgar, Hosok utja 1 Polgari Egeszsegfejlesztesi Iroda
47.3173633725396 21.11567146958938 4150 Puspokladany, Kossuth Lajos utca 1. Puspokladanyi Egeszsegfejlesztesi Iroda
46.745500196839174 21.38589566835606 5720 Sarkad, Beke Setany 6. Sarkadi Egeszsegfejlesztesi Iroda
48.32259974919171 21.567816526093594 3950 Sarospatak, Comenius utca 20. Sarospataki Egeszsegfejlesztesi Iroda
48.396467826138 21.655956999107655 3980 Satoraljaujhely, Kossuth Lajos ter 5. Satroaljaujhelyi Egeszsegfejlesztesi Iroda
45.87494836533202 17.851640183660543 7960 Sellye, Bodonyi N.u. 1/A Sellyei Egeszsegfejlesztesi Iroda
45.8502807664574 18.29795036831898 7800 Siklos, Baross u.6. Siklosi Egeszsegfejlesztesi Iroda
47.11954887982391 17.377438083712516 8481 Somlovasarhely, Szabadsag ter 4. Somolovasarhelyi Egeszsegfejlesztesi Iroda
46.36030573316353 17.7977760025843 7400 Kaposvar, Tallian Gyula u. 20-32. Somogy Megyei Kaposi Mor Korhaz Prevencios es Egeszsegfejlesztesi Iroda
46.97600142047434 17.28462442531111 8330 Sumeg, Kompanik Zs.u 6. Sumegi Egeszsegfejlesztesi Iroda
46.86312110048221 20.545296212536822 5540 Szarvas, Szabadsag ut 11. Szarvasi Egeszsegfejlesztesi Iroda
46.3452571085151 18.701024683679965 7100 Szekszard, Beri Balogh adam u. 9-13. Szekszardi Egeszsegfejlesztesi Iroda
47.508500536730146 19.00618646838839 1125 Budapest, Dios arok 1. Szent Janos Korhaz Egeszsegfejlesztesi Iroda
47.54521986485793 19.033461153049334 1032 Budapest, Vorosvari ut 88-96. Szent Margit Rendelointezet Egeszsegfejlesztesi Iroda
47.66390203286029 19.073348353054385 2000 Szentendre, Dunakanyar korut 14. Szentendre Varos Egeszsegugyi Intezemenyei Egeszsegfejlesztesi Iroda
46.66175435662184 20.255504083693147 6600 Szentes, Sima Ferenc utca 44-58. Szentesi Egeszsegfejlesztesi Iroda
46.95395125144199 16.272856210694627 9970 Szentgotthard, Rakoczi ut 5. Szentgotthardi Egeszsegfejlesztesi Iroda
47.81855104708694 18.864472683742186 2628 Szob, Szent Imre u. 12 Szobi Egeszsegfejlesztesi Iroda
47.15757150743677 20.172188883714142 5000 Szolnok, Toszegi ut 21 Szolnoki Egeszsegfejlesztesi Iroda
47.23490081320788 16.632070883717358 9700 Szombathely, Nadasdy F. u. 4. Szombathely es Jarasa Egeszsegfejlesztesi Iroda
46.7319145690792 18.034395999036793 8660 Tab, Kossuth Lajos utca 56. Tabi Egeszsegfejlesztesi Iroda
47.516003485335744 17.512159526058948 9100 Tet, Fo utca 88. Teti Egeszsegfejlesztesi Iroda
46.92917307942801 20.10759031069359 6060 Tiszakecske, Kossuth Lajos utca 70. Tiszakecskei Egeszsegfejlesztesi Iroda
48.141038839605336 21.397881354920795 3910 Tokaj, Bodrogkereszturi ut 52/a. Tokaji Egeszsegfejlesztesi Iroda
47.62654866424725 21.397881354920795 5350 Tiszafured, Poroszloi ut 2. Tomajmonostora Egeszsegfejlesztesi Iroda
47.17822006774103 20.407755468374273 5200 Torokszentmiklos, Kossuth Lajos �utca 126 Torokszentmiklos Egeszsegfejlesztesi Iroda
48.12768346701681 22.309016541425784 4800 Vasarosnameny, Ady Endre ut 5. Vasarosnamenyi Egeszsegfejlesztesi Iroda
47.22248299606574 18.65714718371679 2481 Velence, Balatoni ut 65. Velencei Egeszsegfejlesztesi Iroda
47.08978463290223 17.9070211395355 8200 Veszprem, Komakut ter 1. fszt. Veszpremi Egeszsegfejlesztesi Iroda
46.83909183060163 16.84595525301948 8900 Zalaegerszeg, Kossuth Lajos utca 46-48. Zalaegerszeg Jaras Egeszsegfejlesztesi Iroda
46.94473909119345 17.07526272603485 8790 Zalaszentgrot, Templom ter 2. Zalaszentgroti Egeszsegfejlesztesi Iroda
47.51167780506665 19.09651945489395 1146 Budapest, Hermina ut 7. 2. emelet Zugloi Egeszsegfejelsztesi Iroda
47.465529985535 19.026809381881034 1117 Budapest, Kevehaza utca 10. ujbudai Egeszsegfejlesztesi Iroda
47.48832702022932 19.06760245489293 1085 Budapest, ulloi ut 26. Egeszsegfejlesztesi Kozpont
