# Supplementary material for: Concentration and geospatial modelling of Health Development Offices’ accessibility for the total and elderly populations in Hungary
Source: BMC Public Health. 2025 Apr 21;25:1466. doi: 10.1186/s12889-025-22392-1 (PMC12010592; doi:10.1186/s12889-025-22392-1)
Supplement: Supplementary file 1 — Supplementary Material 1. [file 12889_2025_22392_MOESM1_ESM.zip › Gini_Index.xlsx]

## Sheet: Gini_index
Gini index (aging population)
Number of Counties with capital city in Hungary (n):	20
Arithmetic mean:	6.05266
source:	Lorenz_curve.xlsx
		Examined area: Hungary
County	Aged 64< years old population	Number of Health Development Offices (HDOs) per 100,000 individuals aged over 64		Number of Health Development Offices per 100,000 individuals aged over 64		Xj
						0	1.98039	2.5156	2.52851	3.75375	4.4484	5.05516	5.92052	6.34585	6.3807	6.42952	6.98389	7.84252	8.05791	8.06235	8.23289	8.44764	8.71675	8.9513	10.3996
				Xi	0	0	1.98039	2.5156	2.52851	3.75375	4.4484	5.05516	5.92052	6.34585	6.3807	6.42952	6.98389	7.84252	8.05791	8.06235	8.23289	8.44764	8.71675	8.9513	10.3996
					1.98039	1.98039	0	0.535208	0.54812	1.77337	2.46801	3.07478	3.94013	4.36546	4.40032	4.44914	5.0035	5.86213	6.07752	6.08196	6.2525	6.46725	6.73636	6.97092	8.41924
Komarom-Esztergom	59450	0			2.5156	2.5156	0.535208	0	0.0129122	1.23816	1.9328	2.53957	3.40493	3.83025	3.86511	3.91393	4.46829	5.32693	5.54231	5.54675	5.7173	5.93204	6.20115	6.43571	7.88403
Budapest*	353466	1.98039			2.52851	2.52851	0.54812	0.0129122	0	1.22524	1.91989	2.52666	3.39201	3.81734	3.8522	3.90102	4.45538	5.31401	5.5294	5.53384	5.70438	5.91913	6.18824	6.4228	7.87112
Nograd	39752	2.5156			3.75375	3.75375	1.77337	1.23816	1.22524	0	0.694645	1.30141	2.16677	2.5921	2.62695	2.67577	3.23014	4.08877	4.30416	4.3086	4.47914	4.69389	4.963	5.19755	6.64588
Pest	237294	2.52851			4.4484	4.4484	2.46801	1.9328	1.91989	0.694645	0	0.606766	1.47212	1.89745	1.93231	1.98113	2.53549	3.39412	3.60951	3.61395	3.78449	3.99924	4.26835	4.50291	5.95123
Vas	53280	3.75375			5.05516	5.05516	3.07478	2.53957	2.52666	1.30141	0.606766	0	0.865358	1.29068	1.32554	1.37436	1.92873	2.78736	3.00275	3.00718	3.17773	3.39248	3.66158	3.89614	5.34446
Gyor-Moson-Sopron	89920	4.4484			5.92052	5.92052	3.94013	3.40493	3.39201	2.16677	1.47212	0.865358	0	0.425326	0.460182	0.509001	1.06337	1.922	2.13739	2.14183	2.31237	2.52712	2.79623	3.03078	4.47911
Baranya	79127	5.05516			6.34585	6.34585	4.36546	3.83025	3.81734	2.5921	1.89745	1.29068	0.425326	0	0.034856	0.0836756	0.638042	1.49667	1.71206	1.7165	1.88704	2.10179	2.3709	2.60546	4.05378
Fejer	84452	5.92052			6.3807	6.3807	4.40032	3.86511	3.8522	2.62695	1.93231	1.32554	0.460182	0.034856	0	0.0488196	0.603186	1.46182	1.6772	1.68164	1.85219	2.06694	2.33604	2.5706	4.01892
Tolna	47275	6.34585			6.42952	6.42952	4.44914	3.91393	3.90102	2.67577	1.98113	1.37436	0.509001	0.0836756	0.0488196	0	0.554366	1.413	1.62839	1.63282	1.80337	2.01812	2.28722	2.52178	3.97011
Zala	62689	6.3807			6.98389	6.98389	5.0035	4.46829	4.45538	3.23014	2.53549	1.92873	1.06337	0.638042	0.603186	0.554366	0	0.858632	1.07402	1.07846	1.249	1.46375	1.73286	1.96741	3.41574
Heves	62213	6.42952			7.84252	7.84252	5.86213	5.32693	5.31401	4.08877	3.39412	2.78736	1.922	1.49667	1.46182	1.413	0.858632	0	0.215387	0.219827	0.39037	0.605118	0.874227	1.10878	2.55711
Csongrad-Csanád	85912	6.98389			8.05791	8.05791	6.07752	5.54231	5.5294	4.30416	3.60951	3.00275	2.13739	1.71206	1.6772	1.62839	1.07402	0.215387	0	0.00443932	0.174983	0.389731	0.65884	0.893395	2.34172
Jasz-Nagykun-Szolnok	76506	7.84252			8.06235	8.06235	6.08196	5.54675	5.53384	4.3086	3.61395	3.00718	2.14183	1.7165	1.68164	1.63282	1.07846	0.219827	0.00443932	0	0.170543	0.385292	0.6544	0.888956	2.33728
Veszprem	74461	8.05791			8.23289	8.23289	6.2525	5.7173	5.70438	4.47914	3.78449	3.17773	2.31237	1.88704	1.85219	1.80337	1.249	0.39037	0.174983	0.170543	0	0.214748	0.483857	0.718413	2.16674
Bekes	74420	8.06235			8.44764	8.44764	6.46725	5.93204	5.91913	4.69389	3.99924	3.39248	2.52712	2.10179	2.06694	2.01812	1.46375	0.605118	0.389731	0.385292	0.214748	0	0.269109	0.503664	1.95199
Borsod-Abauj-Zemplen	121464	8.23289			8.71675	8.71675	6.73636	6.20115	6.18824	4.963	4.26835	3.66158	2.79623	2.3709	2.33604	2.28722	1.73286	0.874227	0.65884	0.6544	0.483857	0.269109	0	0.234556	1.68288
Szabolcs-Szatmar-Bereg	94701	8.44764			8.9513	8.9513	6.97092	6.43571	6.4228	5.19755	4.50291	3.89614	3.03078	2.60546	2.5706	2.52178	1.96741	1.10878	0.893395	0.888956	0.718413	0.503664	0.234556	0	1.44832
Somogy	68833	8.71675			10.3996	10.3996	8.41924	7.88403	7.87112	6.64588	5.95123	5.34446	4.47911	4.05378	4.01892	3.97011	3.41574	2.55711	2.34172	2.33728	2.16674	1.95199	1.68288	1.44832	0
Hajdu-Bihar	100544	8.9513
Bacs-Kiskun	105773	10.3996			Total:	1200.91
Total	1971532
* capital city
Source:	Standardized_data.xlsx	Standardized_data.xlsx			Gini index:	0.248012					(aging population)
Gini index (total population)
Number of Counties with capital city in Hungary (n):	20
Arithmetic mean:	1.28742
source:	Lorenz_curve.xlsx
		Examined area: Hungary
County	Total population	Number of Health Development Offices (HDOs) per 100,000 individuals (total population)		Number of Health Development Offices per 100,000 individuals total population		Xj
						0	0.41891	0.451539	0.549336	0.800602	0.8487	1.12576	1.19171	1.39114	1.442	1.51524	1.52787	1.53371	1.602	1.68356	1.72859	1.77335	1.90852	2.03172	2.22419
				Xi	0	0	0.41891	0.451539	0.549336	0.800602	0.8487	1.12576	1.19171	1.39114	1.442	1.51524	1.52787	1.53371	1.602	1.68356	1.72859	1.77335	1.90852	2.03172	2.22419
					0.41891	0.41891	0	0.0326288	0.130426	0.381692	0.42979	0.706852	0.772801	0.972235	1.02309	1.09633	1.10896	1.11481	1.18309	1.26465	1.30968	1.35444	1.48961	1.61281	1.80528
Komarom-Esztergom	301492	0			0.451539	0.451539	0.0326288	0	0.0977972	0.349063	0.397161	0.674223	0.740172	0.939606	0.990464	1.0637	1.07633	1.08218	1.15046	1.23202	1.27705	1.32181	1.45698	1.58018	1.77265
Budapest*	1671004	0.41891			0.549336	0.549336	0.130426	0.0977972	0	0.251266	0.299364	0.576426	0.642375	0.841809	0.892667	0.965907	0.978531	0.984379	1.05267	1.13422	1.17925	1.22402	1.35918	1.48239	1.67485
Pestmegye	1328790	0.451539			0.800602	0.800602	0.381692	0.349063	0.251266	0	0.0480981	0.32516	0.391108	0.590543	0.641401	0.714641	0.727264	0.733113	0.8014	0.882956	0.927986	0.972752	1.10792	1.23112	1.42358
Nograd	182038	0.549336			0.8487	0.8487	0.42979	0.397161	0.299364	0.0480981	0	0.277062	0.34301	0.542445	0.593303	0.666543	0.679166	0.685015	0.753302	0.834858	0.879888	0.924653	1.05982	1.18302	1.37549
Vasmegye	249812	0.800602			1.12576	1.12576	0.706852	0.674223	0.576426	0.32516	0.277062	0	0.0659488	0.265383	0.316241	0.389482	0.402105	0.407953	0.47624	0.557797	0.602827	0.647592	0.782757	0.90596	1.09842
Gyor-Moson-Sopron	471309	0.8487			1.19171	1.19171	0.772801	0.740172	0.642375	0.391108	0.34301	0.0659488	0	0.199434	0.250292	0.323533	0.336156	0.342004	0.410291	0.491848	0.536878	0.581643	0.716808	0.840011	1.03248
Baranya	355315	1.12576			1.39114	1.39114	0.972235	0.939606	0.841809	0.590543	0.542445	0.265383	0.199434	0	0.050858	0.124099	0.136722	0.14257	0.210857	0.292414	0.337444	0.382209	0.517374	0.640577	0.833041
Fejer	419565	1.19171			1.442	1.442	1.02309	0.990464	0.892667	0.641401	0.593303	0.316241	0.250292	0.050858	0	0.0732407	0.0858637	0.0917122	0.159999	0.241556	0.286586	0.331351	0.466516	0.589719	0.782183
Heves	287533	1.39114			1.51524	1.51524	1.09633	1.0637	0.965907	0.714641	0.666543	0.389482	0.323533	0.124099	0.0732407	0	0.012623	0.0184715	0.0867585	0.168315	0.213345	0.25811	0.393275	0.516479	0.708942
Tolna	208044	1.442			1.52787	1.52787	1.10896	1.07633	0.978531	0.727264	0.679166	0.402105	0.336156	0.136722	0.0858637	0.012623	0	0.00584851	0.0741355	0.155692	0.200722	0.245487	0.380652	0.503856	0.696319
Szabolcs-Szatmar-Bereg	527968	1.51524			1.53371	1.53371	1.11481	1.08218	0.984379	0.733113	0.685015	0.407953	0.342004	0.14257	0.0917122	0.0184715	0.00584851	0	0.068287	0.149843	0.194874	0.239639	0.374803	0.498007	0.690471
Zala	261803	1.52787			1.602	1.602	1.18309	1.15046	1.05267	0.8014	0.753302	0.47624	0.410291	0.210857	0.159999	0.0867585	0.0741355	0.068287	0	0.0815565	0.126587	0.171352	0.306516	0.42972	0.622184
Csongrad-Csanad	391207	1.53371			1.68356	1.68356	1.26465	1.23202	1.13422	0.882956	0.834858	0.557797	0.491848	0.292414	0.241556	0.168315	0.155692	0.149843	0.0815565	0	0.0450302	0.0897952	0.22496	0.348164	0.540627
Borsod-Abauj-Zemplen	624219	1.602			1.72859	1.72859	1.30968	1.27705	1.17925	0.927986	0.879888	0.602827	0.536878	0.337444	0.286586	0.213345	0.200722	0.194874	0.126587	0.0450302	0	0.044765	0.17993	0.303133	0.495597
Jasz-Nagykun-Szolnok	356388	1.68356			1.77335	1.77335	1.35444	1.32181	1.22402	0.972752	0.924653	0.647592	0.581643	0.382209	0.331351	0.25811	0.245487	0.239639	0.171352	0.0897952	0.044765	0	0.135165	0.258368	0.450832
Hajdu-Bihar	520656	1.72859			1.90852	1.90852	1.48961	1.45698	1.35918	1.10792	1.05982	0.782757	0.716808	0.517374	0.466516	0.393275	0.380652	0.374803	0.306516	0.22496	0.17993	0.135165	0	0.123204	0.315667
Veszprem	338342	1.77335			2.03172	2.03172	1.61281	1.58018	1.48239	1.23112	1.18302	0.90596	0.840011	0.640577	0.589719	0.516479	0.503856	0.498007	0.42972	0.348164	0.303133	0.258368	0.123204	0	0.192464
Békes	314380	1.90852			2.22419	2.22419	1.80528	1.77265	1.67485	1.42358	1.37549	1.09842	1.03248	0.833041	0.782183	0.708942	0.696319	0.690471	0.622184	0.540627	0.495597	0.450832	0.315667	0.192464	0
Somogy	295316	2.03172
Bacs-Kiskun	494563	2.22419			Total:	261.386
Total	9599744
* capital city
Source:	Standardized_data.xlsx	Standardized_data.xlsx			Gini index:	0.253788					(total population)
