# Supplementary material for: Concentration and geospatial modelling of Health Development Offices’ accessibility for the total and elderly populations in Hungary
Source: BMC Public Health. 2025 Apr 21;25:1466. doi: 10.1186/s12889-025-22392-1 (PMC12010592; doi:10.1186/s12889-025-22392-1)
Supplement: Supplementary file 1 — Supplementary Material 1. [file 12889_2025_22392_MOESM1_ESM.zip › Herfindahl_Hirschman_Index.xlsx]

## Sheet: Herfindahl_Hirschman_Index
Herfindahl-Hirschman Index (HHI)
Examined area: Hungary
County	Total population	Number of Health Development Offices	Distribution of Health Development Offices at the county level (si)	si^2
Komarom-Esztergom	301492	0	0	0
Nograd	182038	1	0.00925926	8.57339e-05
Vas	249812	2	0.0185185	0.000342936
Tolna	208044	3	0.0277778	0.000771605
Baranya	355315	4	0.037037	0.00137174
Gyor-Moson-Sopron	471309	4	0.037037	0.00137174
Heves	287533	4	0.037037	0.00137174
Zala	261803	4	0.037037	0.00137174
Fejer	419565	5	0.0462963	0.00214335
Bekes	314380	6	0.0555556	0.00308642
Csongrad-Csanad	391207	6	0.0555556	0.00308642
Jasz-Nagykun-Szolnok	356388	6	0.0555556	0.00308642
Pest	1328790	6	0.0555556	0.00308642
Somogy	295316	6	0.0555556	0.00308642
Veszprem	338342	6	0.0555556	0.00308642
Budapest*	1671004	7	0.0648148	0.00420096
Szabolcs-Szatmar-Bereg	527968	8	0.0740741	0.00548697
Hajdu-Bihar	520656	9	0.0833333	0.00694444
Borsod-Abaaj-Zemplen	624219	10	0.0925926	0.00857339
Bacs-Kiskun	494563	11	0.101852	0.0103738
Total	9599744	108	1
* capital city
Source:	Data_of_demogrpahy.xlsx	Number_of_HDOs.xlsx	Herfindahl-Hirschman Index (HHI):	0.0629287
