# Supplementary material for: Concentration and geospatial modelling of Health Development Offices’ accessibility for the total and elderly populations in Hungary
Source: BMC Public Health. 2025 Apr 21;25:1466. doi: 10.1186/s12889-025-22392-1 (PMC12010592; doi:10.1186/s12889-025-22392-1)
Supplement: Supplementary file 1 — Supplementary Material 1. [file 12889_2025_22392_MOESM1_ESM.zip › Lorenz_curve.xlsx]

## Sheet: Lorenz_curve
Lorenz curve with standardized data ((Number of HDO's / aging population) x 100 000)
										Data of Lorenz Curve
County	Aged 64< years old population	Number of Health Development Offices per 100,000 individuals aged over 64		Number of Health Development Offices per 100,000 individuals aged over 64			Aged 64< years old population			Aged 64< years old	Number of Health Development Offices per 100,000 individuals aged over 64
				Cumulaitve frequency	Cumulative relative frequency		Cumulative frequency	Cumulative relative frequency		Cumulative relative frequency	Cumulative relative frequency
Komarom-Esztergom	59450	0		0	0		59450	0.0301542		0.0301542	0
Budapest*	353466	1.98039		1.98039	0.0163596		412916	0.209439		0.209439	0.0163596
Nograd	39752	2.5156		4.49599	0.0371405		452668	0.229602		0.229602	0.0371405
Pest	237294	2.52851		7.02449	0.0580281		689962	0.349962		0.349962	0.0580281
Vas	53280	3.75375		10.7782	0.0890372		743242	0.376987		0.376987	0.0890372
Gyor-Moson-Sopron	89920	4.4484		15.2266	0.125785		833162	0.422596		0.422596	0.125785
Baranya	79127	5.05516		20.2818	0.167544		912289	0.462731		0.462731	0.167544
Fejer	84452	5.92052		26.2023	0.216453		996741	0.505567		0.505567	0.216453
Tolna	47275	6.34585		32.5482	0.268875		1044016	0.529546		0.529546	0.268875
Zala	62689	6.3807		38.9289	0.321585		1106705	0.561343		0.561343	0.321585
Heves	62213	6.42952		45.3584	0.374698		1168918	0.592898		0.592898	0.374698
Csongrad-Csanad	85912	6.98389		52.3423	0.432391		1254830	0.636475		0.636475	0.432391
Jasz-Nagykun-Szolnok	76506	7.84252		60.1848	0.497176		1331336	0.67528		0.67528	0.497176
Veszprem	74461	8.05791		68.2427	0.563741		1405797	0.713048		0.713048	0.563741
Bekes	74420	8.06235		76.3051	0.630343		1480217	0.750795		0.750795	0.630343
Borsod-Abauj-Zemplen	121464	8.23289		84.538	0.698353		1601681	0.812404		0.812404	0.698353
Szabolcs-Szatmar-Bereg	94701	8.44764		92.9856	0.768138		1696382	0.860438		0.860438	0.768138
Somogy	68833	8.71675		101.702	0.840145		1765215	0.895352		0.895352	0.840145
Hajdu-Bihar	100544	8.9513		110.654	0.91409		1865759	0.94635		0.94635	0.91409
Bacs-Kiskun	105773	10.3996		121.053	1		1971532	1		1	1
Total	1971532
* capital city
Source:	Standardized_data.xlsx	Standardized_data.xlsx
	arithmetic mean:	6.05266
Lorenz curve with standardized data ((Number of HDO's / total population) x 100 000)
										Data of Lorenz curve
County	Total population	Number of Health Development Offices per 100,000 individuals (total population)		Number of Health Development Offices per 100,000 individuals (total population)			Total population			Total population	Number of Health Development Offices per 100,000 individuals (total population)
				Cumulaitve frequency	Cumulative relative frequency		Cumulative frequency	Cumulative relative frequency		Cumulative relative frequency	Cumulative relative frequency
Komarom-Esztergom	301492	0		0	0		301492	0.0314063		0.0314063	0
Budapest*	1671004	0.41891		0.41891	0.0162693		1972496	0.205474		0.205474	0.0162693
Pest	1328790	0.451539		0.870448	0.0338058		3301286	0.343893		0.343893	0.0338058
Nograd	182038	0.549336		1.41978	0.0551406		3483324	0.362856		0.362856	0.0551406
Vas	249812	0.800602		2.22039	0.0862338		3733136	0.388879		0.388879	0.0862338
Gyor-Moson-Sopron	471309	0.8487		3.06909	0.119195		4204445	0.437975		0.437975	0.119195
Baranya	355315	1.12576		4.19485	0.162916		4559760	0.474988		0.474988	0.162916
Fejer	419565	1.19171		5.38656	0.209199		4979325	0.518694		0.518694	0.209199
Heves	287533	1.39114		6.7777	0.263228		5266858	0.548646		0.548646	0.263228
Tolna	208044	1.442		8.21971	0.319231		5474902	0.570318		0.570318	0.319231
Szabolcs-Szatmar-Bereg	527968	1.51524		9.73495	0.378079		6002870	0.625316		0.625316	0.378079
Zala	261803	1.52787		11.2628	0.437417		6264673	0.652588		0.652588	0.437417
Csongrad-Csanad	391207	1.53371		12.7965	0.496982		6655880	0.693339		0.693339	0.496982
Borsod-Abauj-Zemplen	624219	1.602		14.3985	0.5592		7280099	0.758364		0.758364	0.5592
Jasz-Nagykun-Szolnok	356388	1.68356		16.0821	0.624585		7636487	0.795489		0.795489	0.624585
Hajdu-Bihar	520656	1.72859		17.8107	0.691718		8157143	0.849725		0.849725	0.691718
Veszprem	338342	1.77335		19.584	0.76059		8495485	0.88497		0.88497	0.76059
Bekes	314380	1.90852		21.4926	0.834712		8809865	0.917719		0.917719	0.834712
Somogy	295316	2.03172		23.5243	0.913619		9105181	0.948482		0.948482	0.913619
Bacs-Kiskun	494563	2.22419		25.7485	1		9599744	1		1	1
Source:	Standardized_data.xlsx	Standardized_data.xlsx
	arithmetic mean:	1.28742
Line of equality without concentration
x	y
0	0
0.1	0.1
0.2	0.2
0.3	0.3
0.4	0.4
0.5	0.5
0.6	0.6
0.7	0.7
0.8	0.8
0.9	0.9
1	1
Concentration of Health Development Offices per 100,000 population for the county population aged over 64 (Gini index: 0.248012)
Concentration of Health Development Offices per 100,000 population for the total county population (Gini index: 0.25379)
Line of Equality (perfect equality without concentration)
More information about statistical method: Statistical_formulas.pdf
