# Supplementary material for: Concentration and geospatial modelling of Health Development Offices’ accessibility for the total and elderly populations in Hungary
Source: BMC Public Health. 2025 Apr 21;25:1466. doi: 10.1186/s12889-025-22392-1 (PMC12010592; doi:10.1186/s12889-025-22392-1)
Supplement: Supplementary file 1 — Supplementary Material 1. [file 12889_2025_22392_MOESM1_ESM.zip › LQ_Index.xlsx]

## Sheet: LQ_index
LQ index
Aging population (64<)
				Examined area: Hungary
County	Aged 64< years old population	Number of Health Development Offices	Number of Health Development Offices (HDO) per aging population (64<)	LQ index
Komarom-Esztergom	59450	0	0	0		underrepresented
Nograd	39752	1	2.5156e-05	0.45922		overrepresented
Vas	53280	2	3.75375e-05	0.685245		HDO is not operated
Tolna	47275	3	6.34585e-05	1.15843
Baranya	79127	4	5.05516e-05	0.922817
Gyor-Moson-Sopron	89920	4	4.4484e-05	0.812052
Heves	62213	4	6.42952e-05	1.1737
Zala	62689	4	6.3807e-05	1.16479
Fejer	84452	5	5.92052e-05	1.08079
Bekes	74420	6	8.06235e-05	1.47178
Csongrad-Csanad	85912	6	6.98389e-05	1.2749
Jasz-Nagykun-Szolnok	76506	6	7.84252e-05	1.43165
Pest	237294	6	2.52851e-05	0.461577
Somogy	68833	6	8.71675e-05	1.59124
Veszprem	74461	6	8.05791e-05	1.47097
Budapest*	353466	7	1.98039e-05	0.361518
Szabolcs-Szatmar-Bereg	94701	8	8.44764e-05	1.54211
Hajdu-Bihar	100544	9	8.9513e-05	1.63405
Borsod-Abauj-Zemplen	121464	10	8.23289e-05	1.50291
Bacs-Kiskun	105773	11	0.000103996	1.89844
Total:	1971532	108	5.47797e-05
* capital city
Source:	Data_of_Demography.xlsx	Number_of_HDOs.xlsx
LQ index
Total population
				Examined area: Hungary
County	Total population population	Number of Health Development Offices	Number of Health Development Offices (HDO) per total population	LQ index
Komarom-Esztergom	301492	0	0	0		underrepresented
Nograd	182038	1	5.49336e-06	0.488286		overrepresented
Vas	249812	2	8.00602e-06	0.711627		HDO is not operated
Tolna	208044	3	1.442e-05	1.28175
Baranya	355315	4	1.12576e-05	1.00065
Gyor-Moson-Sopron	471309	4	8.487e-06	0.75438
Heves	287533	4	1.39114e-05	1.23654
Zala	261803	4	1.52787e-05	1.35807
Fejer	419565	5	1.19171e-05	1.05927
Bekes	314380	6	1.90852e-05	1.69642
Csongrad-Csanad	391207	6	1.53371e-05	1.36327
Jasz-Nagykun-Szolnok	356388	6	1.68356e-05	1.49646
Pest	1328790	6	4.51539e-06	0.401357
Somogy	295316	6	2.03172e-05	1.80593
Veszprem	338342	6	1.77335e-05	1.57627
Budapest*	1671004	7	4.1891e-06	0.372354
Szabolcs-Szatmar-Bereg	527968	8	1.51524e-05	1.34685
Hajdu-Bihar	520656	9	1.72859e-05	1.53648
Borsod-Abauj-Zemplen	624219	10	1.602e-05	1.42396
Bacs-Kiskun	494563	11	2.22419e-05	1.977
Total	9599744	108	1.12503e-05
* capital city
Source:	Data_of_Demography.xlsx	Number_of_HDOs.xlsx
More information about statistical method: Statistical_formulas.pdf
