# Supplementary material for: Concentration and geospatial modelling of Health Development Offices’ accessibility for the total and elderly populations in Hungary
Source: BMC Public Health. 2025 Apr 21;25:1466. doi: 10.1186/s12889-025-22392-1 (PMC12010592; doi:10.1186/s12889-025-22392-1)
Supplement: Supplementary file 1 — Supplementary Material 1. [file 12889_2025_22392_MOESM1_ESM.zip › Number_of_HDOs.xlsx]

## Sheet: Number_of_HDOs
Total Number of Health Development Offices in Hungary as of 2022
County	Number of HDOs f(x)
Bacs-Kiskun	11
Baranya	4
Bekes	6
Borsod-Abauj-Zemplen	10
Budapest*	7
Csongrad-Csanad	6
Fejer	5
Gyor-Moson-Sopron	4
Hajdu-Bihar	9
Heves	4
Jasz-Nagykun-Szolnok	6
Nograd	1
Pest	6
Somogy	6
Szabolcs-Szatmar-Bereg	8
Tolna	3
Vas	2
Veszprem	6
Zala	4
Total	108
* capital city
Source: Geo_coordinates_and_names_of_Hungarian_Health_Development_Offices.csv
