# Supplementary material for: Concentration and geospatial modelling of Health Development Offices’ accessibility for the total and elderly populations in Hungary
Source: BMC Public Health. 2025 Apr 21;25:1466. doi: 10.1186/s12889-025-22392-1 (PMC12010592; doi:10.1186/s12889-025-22392-1)
Supplement: Supplementary file 1 — Supplementary Material 1. [file 12889_2025_22392_MOESM1_ESM.zip › Regression_correlation.xlsx]

## Sheet: Regression_correlation_analysis
Examined area: Hungary
County	2022
	Total population	Population aged over 64	Number of Health Development Offices
Budapest*	1671004	353466	7		Outlier value!
Pest	1328790	237294	6		Outlier value!
Fejer	419565	84452	5
Komarom-Esztergom	301492	59450	0
Veszprem	338342	74461	6
Gyor-Moson-Sopron	471309	89920	4
Vas	249812	53280	2
Zala	261803	62689	4
Baranya	355315	79127	4
Somogy	295316	68833	6
Tolna	208044	47275	3
Borsod-Abauj-Zemplen	624219	121464	10
Heves	287533	62213	4
Nograd	182038	39752	1
Hajdu-Bihar	520656	100544	9
Jasz-Nagykun-Szolnok	356388	76506	6
Szabolcs-Szatmar-Bereg	527968	94701	8
Bacs-Kiskun	494563	105773	11
Bekes	314380	74420	6
Csongrad-Csanad	391207	85912	6
Total	9599744	1971532	108
Source:	Data_of_Demography.xlsx	Data_of_Demography.xlsx	Number_of_HDOs.xlsx
Correlation between population and number of Health Development Office
with total population	0.37753
with aging (64<) population	0.374985
Without outlier values (Budapest and Pest county)
with total population	0.796705
with aging (64<) population	0.867526
