# Supplementary material for: Concentration and geospatial modelling of Health Development Offices’ accessibility for the total and elderly populations in Hungary
Source: BMC Public Health. 2025 Apr 21;25:1466. doi: 10.1186/s12889-025-22392-1 (PMC12010592; doi:10.1186/s12889-025-22392-1)
Supplement: Supplementary file 1 — Supplementary Material 1. [file 12889_2025_22392_MOESM1_ESM.zip › Standardized_data.xlsx]

## Sheet: Standardized_data
Standardized data (Number of Health Development Offices per 100,000 individuals)
Examined area: Hungary
County	Aged 64< years old population	Number of HDOs f(x)	Number of Health Development Offices per 100,000 individuals aged over 64
Komarom-Esztergom	59450	0	0
Nograd	39752	1	2.5156
Vas	53280	2	3.75375
Tolna	47275	3	6.34585
Baranya	79127	4	5.05516
Gyor-Moson-Sopron	89920	4	4.4484
Heves	62213	4	6.42952
Zala	62689	4	6.3807
Fejer	84452	5	5.92052
Bekes	74420	6	8.06235
Csongrad-Csanad	85912	6	6.98389
Jasz-Nagykun-Szolnok	76506	6	7.84252
Pest	237294	6	2.52851
Somogy	68833	6	8.71675
Veszprem	74461	6	8.05791
Budapest*	353466	7	1.98039
Szabolcs-Szatmar-Bereg	94701	8	8.44764
Hajdu-Bihar	100544	9	8.9513
Borsod-Abauj-Zemplen	121464	10	8.23289
Bacs-Kiskun	105773	11	10.3996
Total	1971532	108	5.47797
* capital city
Source:	Data_of_Demography.xlsx	Number_of_HDOs.xlsx
Examined area: Hungary
County	Total population	Number of HDOs f(x)	Number of Health Development Offices per 100,000 individuals (Total population)
Komarom-Esztergom	301492	0	0
Nograd	182038	1	0.549336
Vas	249812	2	0.800602
Tolna	208044	3	1.442
Baranya	355315	4	1.12576
Gyor-Moson-Sopron	471309	4	0.8487
Heves	287533	4	1.39114
Zala	261803	4	1.52787
Fejer	419565	5	1.19171
Bekes	314380	6	1.90852
Csongrad-Csanad	391207	6	1.53371
Jasz-Nagykun-Szolnok	356388	6	1.68356
Pest	1328790	6	0.451539
Somogy	295316	6	2.03172
Veszprem	338342	6	1.77335
Budapest	1671004	7	0.41891
Szabolcs-Szatmar-Bereg	527968	8	1.51524
Hajdu-Bihar	520656	9	1.72859
Borsod-Abauj-Zemplen	624219	10	1.602
Bacs-Kiskun	494563	11	2.22419
Total	9599744	108	1.12503
* capital city
Source:	Data_of_Demography.xlsx	Number_of_HDOs.xlsx
